# Supplementary material for: Adipose tissue deficiency of hormone-sensitive lipase causes fatty liver in mice
Source: PLoS Genet. 2017 Dec 12;13(12):e1007110. doi: 10.1371/journal.pgen.1007110 (PMC5741266; doi:10.1371/journal.pgen.1007110)
Supplement: S1 File — This file describes the original underlying data for the graphs and bar charts shown in figures in spreadsheet form (N = 6). (XLSX) [file pgen.1007110.s003.xlsx]

## Sheet: Fig 1
Fig 1. Age-dependent hepatic steatosis occurs in HSLSKO and HSLAKO mice but not in HSLLKO mice
			Control (N=6)						Mean±SEM	HSLSKO (N=6)						Mean±SEM
A. HSLSKO body weight		3m	20.7	19.7	19.3	21.1	24.1	19.6	20.74±0.73	21.8	24.4	22	22.5	24.1	19.4	22.37±0.74
		8m	35.5	41.5	36.1	37.1	40.7	30.2	36.85±1.66	30.4	32.2	32.5	32.9	36.1	31.9	32.64±0.77
			Control (N=6)						Mean±SEM	HSLSKO(N=6)						Mean±SEM
B. HSLSKO liver weight		3m	1	1	0.9	0.7	1	0.9	0.92±0.05	1	1	0.7	1.2	0.7	1.5	1.02±0.13
		8m	1.2	1.5	1.2	1.2	1.3	1.3	1.29±0.05	1.8	2.8	1.7	2.2	1.9	2.3	2.10±0.17
			Control (N=6)						Mean±SEM	HSLSKO(N=6)						Mean±SEM
C.HSLSKO liver TG content		3m	14.5	19.8	16.1	19.1	19.1	21.3	18.31±1.02	17.5	21.1	24.9	31.4	25.5	9.9	21.72±3.04
		8m	31.7	35	31.8	49.2	37.9	38.8	37.39±2.65	30.9	65.7	82.4	59.5	108.3	42.7	64.92±11.36
			Control (N=6)						Mean±SEM	HSLLKO(N=6)						Mean±SEM
D. HSLLKO body weight		3m	17.7	28.3	21.5	18.7	24.9	23.2	22.37±1.62	18	20.5	17.2	21.3	21.9	27.6	21.08±1.51
		8m	42.6	41	37.8	39.4	38.7	41.1	40.10±0.73	44.5	40.6	40.1	38.4	45	39.2	41.30±1.14
			Control (N=6)						Mean±SEM	HSLLKO(N=6)						Mean±SEM
E. HSLLKO liver weight		3m	0.1	0.6	0.3	1.2	0.6	1.1	0.65±0.18	0.3	0.3	0.4	0.5	0.4	1.6	0.58±0.21
		8m	1.7	1.9	1.5	1.3	1.6	0.9	1.48±0.14	1.1	1.4	1.3	1.7	1.7	2	1.54±0.13
			Control (N=6)						Mean±SEM	HSLLKO(N=6)						Mean±SEM
F. HSLLKO liver TG content		3m	8.9	33.3	19.2	12.8	11.4	15.4	16.83±3.59	14.4	15.9	14.4	10.3	26.1	6.5	14.61±2.70
		8m	24.6	42.9	33.5	15.2	29	51.8	32.84±5.34	24.8	15.7	38.9	61.4	27.4	10.6	29.80±7.48
			Control (N=6)						Mean±SEM	HSLAKO(N=6)						Mean±SEM
G. HSLAKO body weight		3m	24.9	24.88	24.89	24.85	24.91	24.85	24.89±0.01	27.58	31.28	26.22	24.55	25.02	25.59	26.71±1.01
		8m	38.14	39.41	34.76	36.58	35.14	37.38	36.90±0.73	34.1	34.87	33.8	33.96	35.35	33.09	34.20±0.33
			Control (N=6)						Mean±SEM	HSLAKO(N=6)						Mean±SEM
H. HSLAKO liver weight		3m	1.19	1.14	1.13	1.03	1.17	1.18	1.14±0.02	0.84	1.39	1.85	0.9	1.58	1.18	1.29±0.16
		8m	1.64	1.57	1.37	1.17	1.66	1.77	1.53±0.09	2.46	2.39	2.64	2.4	2.26	2.54	2.45±0.05
			Control (N=6)						Mean±SEM	HSLAKO(N=6)						Mean±SEM
I. HSLAKO liver TG content		3m	15.37	17.95	21.2	16.2	23.76	17.73	18.70±1.30	27.59	58.36	20.94	9.18	15.93	12.48	24.08±7.35
		8m	25.14	25.32	33.07	30.92	27.69	27.77	28.32±1.28	64.07	51.21	74.66	49.68	60.99	91.42	65.34±6.41

## Sheet: Fig 3
Fig 3. Lipodystrophy and macrophage infiltration of white adipose tissue of HSLAKO mice
A. masses of different fat depots at 3 months.
		Control (N=6)						Mean±SEM	HSLAKO(N=6)						Mean±SEM
	PG	0.5	0.5	0.5	0.4	0.5	0.3	0.45±0.03	0.5	0.7	0.4	0.7	0.5	0.5	0.55±0.05
	PR	0.4	0.4	0.4	0.5	0.4	0.4	0.42±0.02	0.4	0.3	0.1	0.5	0.6	0.1	0.33±0.08
	Mes	0.08	0.2	0.16	0.29	0.27	0.09	0.18±0.04	0.03	0.16	0.02	0.65	0.07	0.23	0.19±0.10
	Sub	0.5	0.5	0.6	0.6	0.4	0.5	0.51±0.03	0.6	0.5	0.5	0.7	0.6	0.9	0.63±0.06
B. masses of different fat depots at 8 months.
		Control (N=6)						Mean±SEM	HSLAKO(N=6)						Mean±SEM
	PG	1	1.6	0.7	1.4	1.2	1.8	1.28±0.16	0.2	0.1	0.4	0.3	0.1	0.3	0.23±0.05
	PR	0.7	0.9	0.4	0.5	0.8	0.6	0.65±0.08	0.4	0.5	1	0.6	0.2	0.4	0.51±0.11
	Mes	0.3	0.6	0.6	0.6	0.3	0.6	0.50±0.06	0.2	0.1	0.1	0	0.1	0.3	0.13±0.04
	Sub	1.2	0.7	0.3	0.8	1.4	0.9	0.88±0.16	0.1	0.4	0.4	0.6	0.6	0.6	0.44±0.08
C. 3-month-old mice adipose expression of transcripts															0.00±0.00
		Control (N=6)						Mean±SEM	HSLAKO(N=6)						Mean±SEM
	Fas	1.0983	1.5666	0.5763	0.6301	0.9653	1.1634	1.00±0.15	1.662	1.2251	1.0624	2.305	1.4585	0.0869	1.30±0.30
	Acc1	0.3382	1.5948	0.9765	1.574	1.1756	0.3409	1.00±0.23	0.1318	0.2076	0.9626	0.9269	1.3565	1.5746	0.86±0.24
	Cd36	0.1807	0.2173	1.1016	0.781	2.0367	1.6828	1.00±0.31	1.0859	0.4322	0.8899	1.2633	0.3036	1.4852	0.91±0.19
	Fabp1	0.7586	1.9965	0.5552	0.5057	0.7621	1.4218	1.00±0.24	1.9369	0.3394	1.535	1.1577	1.2571	0.9739	1.20±0.22
	Dgat1	0.7741	0.1631	2.0419	0.8653	1.3614	0.7942	1.00±0.26	1.5572	2.0593	0.7312	1.5004	0.6396	0.7123	1.20±0.24
	Dgat2	0.2696	0.3626	1.106	2.3144	0.8735	1.0739	1.00±0.30	1.8419	1.094	0.8612	1.1311	0.7357	0.9361	1.10±0.16
D. 8-month-old mice adipose expression of transcripts
		Control (N=6)						Mean±SEM	HSLAKO(N=6)						Mean±SEM
	Fas	0.812	0.509	1.8215	1.2134	0.9287	0.7153	1.00±0.19	0.2637	0.1766	0.8395	0.1261	0.3487	0.7055	0.41±0.12
	Acc1	1.0696	0.6681	0.874	1.0018	1.33	1.0565	1.00±0.09	0.2926	0.0972	0.8865	0.3308	1.1473	0.2455	0.50±0.17
	Cd36	0.9706	0.5301	1.5316	1.2768	1.4346	0.2562	1.00±0.21	0.3004	0.3182	0.1606	0.3974	0.5098	0.1136	0.30±0.06
	Fabp4	1.4647	1.1575	0.9938	1.1237	0.3606	0.8998	1.00±0.15	0.6424	0.3318	0.6079	0.6437	0.9936	0.1406	0.56±0.12
	Pparg	0.8309	1.1166	1.0241	0.802	1.099	1.1274	1.00±0.06	0.7192	0.2879	0.0539	0.0197	0.5171	0.2621	0.31±0.11
	Dgat1	0.4838	0.9379	0.9995	0.7186	0.6213	2.239	1.00±0.26	1.1577	0.8205	0.5994	1.074	0.7234	0.0651	0.74±0.16
	Dgat2	0.6245	1.1911	0.3497	1.4406	0.7922	1.6019	1.00±0.20	0.572	0.2162	0.2761	0.191	0.1743	0.0704	0.25±0.07
G. markers of macrophage and of inflammation in adipose tissue
		Control (N=6)						Mean±SEM	HSLAKO(N=6)						Mean±SEM
	Mcp-1	0.5931	1.005	0.6033	1.0907	1.4096	1.2983	1.00±0.14	2.8426	3.0667	2.507	2.1558	2.0009	2.7871	2.56±0.17
	Cd 68	0.6419	1.2956	0.7636	0.2913	1.6477	1.3599	1.00±0.21	3.1881	4.8347	3.2396	2.4353	3.3325	2.7099	3.29±0.34
	Mac-2	1.2296	0.4913	1.7465	0.8801	0.1999	1.4526	1.00±0.24	2.9178	2.8801	5.5056	4.7562	3.9026	2.3578	3.72±0.50
	F4/80	0.5704	0.7912	0.0508	2.0336	1.7928	0.7612	1.00±0.31	0.9078	7.4276	6.7838	2.7498	3.1926	5.9985	4.51±1.06
	Il-6	2.1596	0.4948	0.4031	0.59	1.1614	1.1911	1.00±0.27	3.516	2.8699	2.0258	3.6006	1.6327	1.895	2.59±0.35
	Tnf-a	1.7381	0.9268	0.7787	1.0335	0.9257	0.5972	1.00±0.16	4.8342	2.5052	3.4721	2.7622	4.2662	1.6602	3.25±0.48
H. distribution of adipocyte diameter.
		Control (N=6)						Mean±SEM	HSLAKO(N=6)						Mean±SEM
	0-50	13.07	11.57	11.59	8.84	12.02	10.31	11.23±0.60	21.93	23.66	24.75	24.87	30.16	27.6	25.50±1.20
	50-100	41.35	39.27	47.91	35.85	50.54	32.79	41.29±2.80	48.03	29.8	40.23	63.13	39.61	48.72	44.92±4.60
	100-150	40.55	29.29	30.66	54.58	39.8	40.02	39.15±3.70	18.2	27.85	22.59	21.07	20.35	13.84	20.65±1.90
	150-200	1.22	0.34	0.26	3.63	0.94	0.91	1.22±0.56	6.43	5.55	6.92	4.27	1.72	4.91	4.97±0.76
	200-up	0	0	0	0	0	0	0.00±0.00	0.52	0.45	0.63	0.27	0.42	0.53	0.47±0.05

## Sheet: Fig 4
Fig 4. Plasma levels of energy-related metabolites and hormones in HSLAKO mice
A. Glucose level			Control (N=6)						Mean±SEM	HSLAKO(N=6)						Mean±SEM
		3m	8.47	7.11	8.38	6.8	5.56	8.68	7.50±0.50	6.7	6.65	5.68	6.03	5.51	6.02	6.10±0.20
		8m	6.64	7.99	6.74	6.95	7.29	5.78	6.90±0.30	5.88	9.67	9.63	9.03	8.8	6.19	8.20±0.70
B. FFA level			Control (N=6)						Mean±SEM	HSLAKO(N=6)						Mean±SEM
		3m	1.89	0.76	0.92	1.91	1.18	1.13	1.30±0.20	1.02	0.96	0.45	0.99	0.23	1.15	0.80±0.15
		8m	0.78	1.23	1.29	1.29	0.79	1.22	1.10±0.11	0.64	0.91	0.8	0.99	0.35	0.51	0.70±0.10
C. TG level			Control (N=6)						Mean±SEM	HSLAKO(N=6)						Mean±SEM
		3m	0.6	0.71	0.33	0.45	1.18	0.63	0.65±0.12	0.48	0.26	0.49	0.41	0.17	0.23	0.34±0.06
		8m	1.4	0.92	0.79	0.73	1.01	0.55	0.90±0.12	0.13	0.28	0.13	0.25	0.01	0.4	0.20±0.06
D. Adiponectin.			Control (N=6)						Mean±SEM	HSLAKO(N=6)						Mean±SEM
		3m	5.02	3.96	3.05	3.73	4.97	5.67	4.40±0.40	1.21	0.46	1.91	2.41	1.35	2.26	1.60±0.30
		8m	3.71	4.28	6.54	4.92	4.43	4.31	4.70±0.40	1.72	1.59	1.92	0.59	1.05	1.53	1.40±0.20
E. Leptin			Control (N=6)						Mean±SEM	HSLAKO(N=6)						Mean±SEM
		3m	7.72	5.06	5.73	8.32	5.01	8.36	6.70±0.66	5.4	6.96	5.32	3.14	4.39	3.29	4.75±0.59
		8m	20.97	15.38	18.77	19.27	16.76	18.05	18.20±0.80	6.39	7.97	6.52	5.55	6.86	8.1	6.90±0.40
F. Insulin			Control (N=6)						Mean±SEM	HSLAKO(N=6)						Mean±SEM
		3m	1.09	0.65	0.96	1.46	1.4	1.4	1.16±0.13	0.48	0.92	0.7	1	0.75	0.94	0.80±0.08
		8m	1.72	1.42	1.57	1.35	2.12	0.94	1.52±0.16	2.68	1.86	2.58	1.57	4.44	2.41	2.59±0.41

## Sheet: Fig 5
Fig 5. Insulin sensitivity and glucose tolerance in HSLAKO mice
A. ITT for 3-month-old mice.		Control (N=6)						Mean±SEM	HSLAKO(N=6)						Mean±SEM
	0 min	8.3237	11.0538	9.7597	12.2373	11.2535	12.652	10.88±0.66	6.9615	8.1197	10.5119	10.9515	8.376	9.5594	9.08±0.62
	30 min	7.2367	6.7937	9.1005	8.8175	9.416	8.3556	8.29±0.43	6.7131	6.2213	7.2783	9.2552	3.3062	7.0658	6.64±0.79
	60 min	6.8714	7.9919	7.8045	6.7787	9.2557	6.2178	7.49±0.45	3.1849	3.962	2.6754	4.975	4.1638	6.599	4.26±0.57
	120 min	5.1877	5.8066	8.6936	7.8247	11.8622	12.6253	8.67±1.25	5.9032	5.7488	5.0003	4.9053	7.0713	4.571	5.53±0.37
B. Area under the curve (AUC) for ITT at 3 months.
		Control (N=6)						Mean±SEM	HSLAKO(N=6)						Mean±SEM
		899.331	979.142	1028.33	1153.58	798.103	1165.51	1,004.00±58.60	641.559	718.87	504.981	766.577	711.033	813.18	692.7±44.29
C. ITT for 8-month-old mice.		Control (N=6)						Mean±SEM	HSLAKO(N=6)						Mean±SEM
	0 min	11.5688	14.5449	10.3883	12.9918	10.0737	10.5126	11.68±0.72	9.5044	9.2953	9.9449	9.4914	9.785	9.159	9.53±0.12
	30 min	6.3792	7.1332	6.1943	5.5851	5.9403	7.768	6.50±0.33	7.9002	7.9736	8.1802	7.818	7.7876	8.0405	7.95±0.06
	60 min	7.5497	5.8662	5.4772	8.0544	6.3221	6.2104	6.58±0.41	8.9939	9.1475	6.9059	8.4843	8.1959	8.6725	8.40±0.33
	120 min	5.5216	6.5501	10.5836	9.0563	7.2649	7.5236	7.75±0.74	8.1309	9.154	9.961	8.9216	8.8647	8.9678	9.00±0.24
D. AUC for ITT at 8 months.		Control (N=6)						Mean±SEM	HSLAKO(N=6)						Mean±SEM
		848.041	854.22	899.944	880.871	979.286	924.139	897.75±20.00	985.542	1014.3	988.486	1141.37	1019.82	1028.26	1,029.63±23.42
E. skeletal muscle TG content in HSLSKO
		Control (N=6)						Mean±SEM	HSLSKO(N=6)						Mean±SEM
	3m	2.9429	4.99	4.337	4.7937	8.2756	6.5808	5.32±0.76	1.512	6.9897	7.3525	4.3883	3.1259	6.4516	4.97±0.96
	8m	6.7862	10.7978	7.1942	6.5326	10.0861	12.9632	9.06±1.07	13.9895	16.7454	12.4728	9.969	12.8097	9.8537	12.64±1.06
F. skeletal muscle TG content in HSLAKO
		Control (N=6)						Mean±SEM	HSLAKO(N=6)						Mean±SEM
	3m	2.5018	4.264	5.7976	2.596	4.142	4.7587	4.01±0.52	5.919	7.2221	0.9482	1.3829	1.4391	4.6889	3.60±1.10
	8m	13.5335	7.3626	9.8848	6.7238	3.3438	11.5914	8.74±1.50	12.978	12.4157	18.1285	10.2051	9.3399	15.0528	13.02±1.32
G. skeletal muscle TG content in HSLLKO
		Control (N=6)						Mean±SEM	HSLLKO(N=6)						Mean±SEM
	3m	0.2167	4.6645	3.0426	1.2996	6.4803	5.7762	3.58±1.02	9.4865	5.2993	9.749	3.1964	0.4976	1.4713	4.95±1.62
	8m	18.8149	9.7535	4.6671	7.0659	5.8664	7.2321	8.90±2.10	10.2164	5.9045	5.074	10.8019	2.6727	8.5905	7.21±1.30
H. Glucose levels during the GTT in 3-month-old mice.
		Control (N=6)						Mean±SEM	HSLAKO(N=6)						Mean±SEM
	0 min	6.8498	5.8863	11.2548	8.4033	7.0498	5.556	7.50±0.85	6.1067	6.7964	7.2776	4.1369	5.5553	7.7021	6.26±0.53
	30 min	19.2127	16.3418	18.4378	21.3696	18.9622	18.6757	18.83±0.66	14.6259	18.984	16.1893	22.8293	15.2115	16.86	17.45±1.24
	60 min	14.9982	15.7626	7.6564	8.788	15.06	14.4748	12.79±1.46	14.3189	13.4795	5.2757	12.9472	9.5217	10.367	10.99±1.37
	90 min	10.0618	6.9046	6.7008	13.689	13.8634	10.4803	10.28±1.27	6.5757	5.1487	11.116	9.505	9.1333	13.4812	9.16±1.23
	180 min	11.477	8.1849	5.1619	6.0273	7.6052	7.5637	7.67±0.89	10.9274	4.675	7.6914	9.684	7.4371	1.2852	6.95±1.43
I. Glucose levels during the GTT in 8-month-old mice.
		Control (N=6)						Mean±SEM	HSLAKO(N=6)						Mean±SEM
	0 min	9.9661	5.4202	7.5513	7.3057	10.2969	6.8598	7.90±0.77	10.5923	8.1511	11.4515	9.2958	10.0362	6.048	9.26±0.79
	30 min	15.484	12.8121	15.227	19.0799	16.4278	12.6691	15.28±0.98	19.9736	17.5707	16.6043	18.5468	9.9062	22.0984	17.45±1.70
	60 min	12.6521	12.9561	10.6393	9.7324	16.8929	14.5272	12.90±1.06	14.2566	13.323	16.7672	7.932	15.9461	9.6251	12.98±1.43
	90 min	7.02064	9.89394	12.2851	12.8841	13.1175	12.4987	11.28±0.97	5.07226	10.4031	11.1619	10.872	13.9048	8.88602	10.05±1.20
	180 min	7.0932	8.4712	6.813	6.6067	8.9657	8.9501	7.82±0.45	6.665	6.8773	2.6803	8.02	8.8497	7.2576	6.73±0.87
J. Insulin levels during the GTT in 3-month-old mice.
		Control (N=6)						Mean±SEM	HSLAKO(N=6)						Mean±SEM
	0 min	0.962	2.0597	0.8285	0.0611	1.4394	0.0494	0.90±0.32	0.4533	0.4813	1.0884	1.7977	0.3356	0.0437	0.70±0.26
	30 min	3.5798	3.8819	9.9345	3.9553	6.7136	9.7349	6.30±1.21	2.9443	3.4938	6.4203	6.8784	5.2997	6.7636	5.30±0.70
	60 min	0.4475	4.5993	5.5894	3.8286	5.6542	5.0811	4.20±0.80	1.5817	3.1712	4.509	5.3159	3.3267	3.6955	3.60±0.52
	90 min	1.6966	3.1346	1.7956	3.027	0.6482	2.2979	2.10±0.38	2.8547	1.0792	2.9354	4.0089	2.0476	1.4742	2.40±0.44
	180 min	1.1442	1.0904	2.434	1.7496	0.5268	0.855	1.30±0.28	1.4273	1.2539	0.4117	0.2995	0.0884	1.9193	0.90±0.30
K. Insulin levels during the GTT in 8-month-old mice.
		Control (N=6)						Mean±SEM	HSLAKO						Mean±SEM
	0 min	2.1756	1.3841	0.6823	0.0373	0.4824	1.8384	1.10±0.34	3.255	2.3249	0.0004	1.6802	0.192	2.1475	1.60±0.52
	30 min	4.0715	5.3701	12.2888	3.7572	9.7127	5.5997	6.80±1.40	3.5174	4.3837	8.4615	10.336	7.4849	9.0166	7.20±1.10
	60 min	1.1429	4.5803	2.4686	6.0095	7.1716	8.0271	4.90±1.10	3.7051	7.0336	6.0855	6.8183	3.6029	4.5546	5.30±0.63
	90 min	0.9397	3.0247	3.9013	0.2556	0.8772	4.2015	2.20±0.70	1.9423	4.5751	3.4277	1.0298	2.3327	3.4924	2.80±0.52
	180 min	1.6198	1.4056	0.2773	3.8446	1.1708	0.0819	1.40±0.55	0.1454	0.0077	3.9413	1.7925	1.9692	2.344	1.70±0.60

## Sheet: Fig 6
Fig 6. Low levels of ketogenesis, fatty acid oxidation and VLDL production in HSLAKO livers.
A. plasma 3-hydroxybutyrate (3-HB).
		Control (N=6)						Mean±SEM	HSLAKO(N=6)						Mean±SEM
	5h fast	0.4	0.42	0.4	0.41	0.4	0.38	0.40±0.01	0.32	0.49	0.43	0.38	0.46	0.32	0.40±0.03
	14h fast	2.03	1.81	1.38	1.77	1.19	1.42	1.60±0.13	1.56	0.68	1.07	1.25	1.06	0.99	1.10±0.12
B. transcripts related to β-oxidation in liver.
		Control (N=6)						Mean±SEM	HSLAKO(N=6)						Mean±SEM
	Cpt1 a	1.39	0.99	0.64	1.11	0.94	0.93	1.00±0.10	0.04	0.17	0.51	0.25	0.33	0.55	0.31±0.08
	Ppar a	0.44	1.07	0.72	1.29	1.68	0.8	1.00±0.18	0.29	0.23	0.5	0.49	0.12	0.65	0.38±0.08
	Lcad	0.94	0.82	1.16	1.11	0.74	1.23	1.00±0.08	0.54	0.64	0.59	0.6	0.74	0.55	0.61±0.03
	Vlcad	0.78	0.29	1.58	1.57	1.1	0.69	1.00±0.21	0.02	0.1	0.04	0.13	0.1	0.15	0.09±0.02
C. β-oxidation in liver slices, measured as production of CO2 from FA substrates.
		Control (N=6)						Mean±SEM	HSLAKO(N=6)						Mean±SEM
	Pulse	2.23	2.34	1.65	2.01	1.37	1.74	1.89±0.15	1.59	1.62	0.64	0.99	1.78	0.83	1.21±0.18
	Chase	1.21	0.38	0.66	0.72	1.04	0.79	0.80±0.12	0.33	0.31	0.41	0.28	0.83	0.23	0.40±0.09
D. plasma TG levels following injection of the LPL inhibitor, P407.
		Control (N=6)						Mean±SEM	HSLAKO(N=6)						Mean±SEM
	0 hour	0.67	0.82	0.21	0.59	0.45	0.86	0.60±0.10	0.5	0.12	0.97	0.57	0.09	1.35	0.60±0.20
	2 hour	8.86	6.71	10.98	7.57	6.96	9.92	8.50±0.70	7.48	6.39	6.41	6.28	6.29	6.15	6.50±0.20
	4 hour	17.27	20.21	20.51	21.46	20.51	17.65	19.60±0.70	15.9	16.95	15.8	18.48	16.59	17.07	16.80±0.40

## Sheet: Fig 7
Fig 7. Evaluation of lipolysis, inflammation and fibrosis in HSLAKO livers.
A. transcripts related to TG degradation.
		Control (N=6)						Mean±SEM	HSLAKO(N=6)						Mean±SEM
	Atgl	1.4042	0.5666	1.0969	1.0543	0.7643	1.1137	1.00±0.12	0.4151	0.4082	0.3907	0.7446	0.7624	0.5191	0.54±0.07
	Pnpla3	0.4083	0.8911	1.1646	0.9666	2.0514	0.518	1.00±0.24	0.6698	1.7947	0.9079	0.9067	1.0635	1.2574	1.10±0.16
	Hsl	0.9019	0.9208	0.9749	1.1717	1.2851	0.7456	1.00±0.08	1.4415	1.5691	0.3058	0.112	0.4958	0.2758	0.70±0.26
	Cgi-58	1.0082	1.0122	0.6333	1.0054	1.6615	0.6795	1.00±0.15	1.1623	1.0904	0.2983	2.6603	0.2307	1.338	1.13±0.36
C. hepatic TG hydrolase activity.
		Control (N=6)						Mean±SEM	HSLAKO(N=6)						Mean±SEM
		6.9705	7.423	7.4345	7.3086	10.0677	7.9433	7.86±0.46	4.0541	2.9927	4.5088	4.3953	2.1647	3.4843	3.60±0.37
D. plasma ALT levels
		Control (N=6)						Mean±SEM	HSLAKO(N=6)						Mean±SEM
	3m	94.3446	8.5233	52.0229	39.5456	19.4795	80.0841	49.00±13.70	74.338	80.4353	9.575	30.8813	155.057	24.7136	62.50±21.80
	8m	100.936	86.897	71.7859	13.7011	8.6892	69.5909	58.60±15.70	48.8621	98.8276	176.265	40.6694	47.8966	70.5996	80.52±21.02
E. inflammation-related transcripts.
		Control (N=6)						Mean±SEM	HSLAKO(N=6)						Mean±SEM
	Tnfa	0.5179	0.8338	1.2176	0.9216	1.6576	0.8515	1.00±0.16	1.0062	0.5865	2.8548	1.1877	1.3828	1.1681	1.36±0.32
	Il-6	1.7261	0.673	1.125	0.8352	0.6344	1.0063	1.00±0.16	1.9923	1.614	1.0762	0.3577	1.4125	1.6411	1.35±0.23
	iNOS	0.1112	1.673	1.21	1.9611	0.3937	0.651	1.00±0.30	3.1723	1.8554	2.6069	1.4588	0.8655	0.1812	1.69±0.45
	Cxcl 9	0.918	0.491	0.6396	0.4006	2.3848	1.166	1.00±0.30	2.4126	1.4832	2.0122	0.3381	1.7057	1.2882	1.54±0.29
	Cxcl 10	1.648	0.6074	1.1069	1.1802	0.6908	0.7667	1.00±0.16	1.8503	1.1146	2.2383	0.9449	0.3104	0.8015	1.21±0.29
F. fibrosis-related transcripts
		Control (N=6)						Mean±SEM	HSLAKO(N=6)						Mean±SEM
	Mmp9	1.4537	0.471	1.0141	0.939	0.848	1.2743	1.00±0.14	0.9863	1.0991	0.504	0.9622	0.5636	0.9248	0.84±0.10
	Tgfβ1	1.2994	0.7646	0.8164	0.8743	1.2184	1.027	1.00±0.09	0.9117	0.7487	0.8261	0.9764	0.9023	1.8748	1.04±0.17
	α-sma	0.5764	0.6543	0.8534	1.522	1.2449	1.1489	1.00±0.15	1.3181	0.6874	0.9838	0.6554	1.2582	0.7372	0.94±0.12
